# Supplementary material for: Proteomics research and related functional classification of liquid sclerotial exudates of Sclerotinia ginseng
Source: PeerJ. 2017 Oct 31;5:e3979. doi: 10.7717/peerj.3979 (PMC5669253; doi:10.7717/peerj.3979)
Supplement: Supplemental Information 1 — Based on the available search databases, a total of 122 proteins were calculated from exudation of S. ginseng. [file peerj-05-3979-s001.xls]

## Sheet: Sheet1
		Score	Mass	Matches	Sequences	emPAI
1	gi|1095449307|gb|APA06271.1|	1206	87452	74 (51)	8 (7)	0.55	hypothetical protein sscle_01g010410 [Sclerotinia sclerotiorum 1980 UF-70]
2	gi|238477235|gb|ACR43470.1|	915	35067	86 (45)	17 (13)	5.09	developmental-specific protein Ssp1 [Sclerotinia minor]
3	gi|154693286|gb|EDN93024.1|	525	81000	37 (23)	11 (9)	0.74	hypothetical protein SS1G_08889 [Sclerotinia sclerotiorum 1980 UF-70]
4	gi|347830055|emb|CCD45752.1|	513	86256	16 (11)	7 (4)	0.16	glycoside hydrolase family 92 protein [Botrytis cinerea T4]
5	gi|154699986|gb|EDN99724.1|	463	82732	17 (14)	9 (9)	0.42	hypothetical protein SS1G_02582 [Sclerotinia sclerotiorum 1980 UF-70]
6	gi|154697664|gb|EDN97402.1|	448	70689	14 (11)	4 (4)	0.37	hypothetical protein SS1G_11927 [Sclerotinia sclerotiorum 1980 UF-70]
7	gi|154705171|gb|EDO04910.1|	260	83872	12 (8)	7 (3)	0.12	hypothetical protein SS1G_07393 [Sclerotinia sclerotiorum 1980 UF-70]
8	gi|154703817|gb|EDO03556.1|	231	46611	20 (10)	9 (6)	0.61	glucan 1,3-beta-glucosidase [Sclerotinia sclerotiorum 1980 UF-70]
9	gi|154695005|gb|EDN94743.1|	225	72488	11 (8)	4 (2)	0.09	hypothetical protein SS1G_10617 [Sclerotinia sclerotiorum 1980 UF-70]
10	gi|1095456302|gb|APA13257.1|	212	67612	8 (4)	5 (2)	0.1	hypothetical protein sscle_10g080270 [Sclerotinia sclerotiorum 1980 UF-70]
11	gi|154694741|gb|EDN94479.1|	198	47929	12 (7)	7 (4)	0.3	hypothetical protein SS1G_10353 [Sclerotinia sclerotiorum 1980 UF-70]
12	gi|1095455875|gb|APA12830.1|	181	112854	10 (8)	6 (4)	0.15	hypothetical protein sscle_10g076000 [Sclerotinia sclerotiorum 1980 UF-70]
13	gi|154693130|gb|EDN92868.1|	177	41841	15 (8)	9 (5)	0.46	actin [Sclerotinia sclerotiorum 1980 UF-70]
14	gi|154696190|gb|EDN95928.1|	170	37138	16 (7)	7 (5)	0.53	predicted protein [Sclerotinia sclerotiorum 1980 UF-70]
15	gi|154705040|gb|EDO04779.1|	163	23894	6 (4)	2 (2)	0.3	hypothetical protein SS1G_07262 [Sclerotinia sclerotiorum 1980 UF-70]
16	gi|154694427|gb|EDN94165.1|	161	64156	13 (6)	6 (4)	0.22	hypothetical protein SS1G_10038 [Sclerotinia sclerotiorum 1980 UF-70]
17	gi|1095450409|gb|APA07372.1|	160	64659	8 (4)	6 (3)	0.16	hypothetical protein sscle_02g021420 [Sclerotinia sclerotiorum 1980 UF-70]
18	gi|154696912|gb|EDN96650.1|	125	66177	8 (4)	3 (2)	0.16	hypothetical protein SS1G_01576 [Sclerotinia sclerotiorum 1980 UF-70]
19	gi|154702253|gb|EDO01992.1|	123	58064	6 (5)	4 (4)	0.25	hypothetical protein SS1G_04468 [Sclerotinia sclerotiorum 1980 UF-70]
20	gi|154701174|gb|EDO00913.1|	117	63029	3 (3)	2 (2)	0.11	hypothetical protein SS1G_03387 [Sclerotinia sclerotiorum 1980 UF-70]
21	gi|154696764|gb|EDN96502.1|	105	45622	6 (6)	2 (2)	0.15	hypothetical protein SS1G_01428 [Sclerotinia sclerotiorum 1980 UF-70]
22	gi|347832626|emb|CCD48323.1|	102	81772	2 (1)	2 (1)	0.04	glycoside hydrolase family 71 protein [Botrytis cinerea T4]
23	gi|154704206|gb|EDO03945.1|	95	95078	6 (4)	4 (2)	0.07	hypothetical protein SS1G_06426 [Sclerotinia sclerotiorum 1980 UF-70]
24	gi|1095455126|gb|APA12083.1|	91	62168	9 (3)	6 (2)	0.11	hypothetical protein sscle_08g068530 [Sclerotinia sclerotiorum 1980 UF-70]
25	gi|154702326|gb|EDO02065.1|	84	78092	11 (5)	7 (4)	0.18	hypothetical protein SS1G_04541 [Sclerotinia sclerotiorum 1980 UF-70]
26	gi|154698322|gb|EDN98060.1|	83	43069	5 (2)	2 (2)	0.16	hypothetical protein SS1G_12917 [Sclerotinia sclerotiorum 1980 UF-70]
27	gi|347840672|emb|CCD55244.1|	79	65066	11 (7)	4 (1)	0.16	similar to extracellular dihydrogeodin oxidase/laccase [Botrytis cinerea T4]
28	gi|154691589|gb|EDN91327.1|	78	66638	10 (6)	4 (2)	0.1	hypothetical protein SS1G_00730 [Sclerotinia sclerotiorum 1980 UF-70]
29	gi|154704145|gb|EDO03884.1|	72	63251	7 (2)	3 (2)	0.11	hypothetical protein SS1G_06365 [Sclerotinia sclerotiorum 1980 UF-70]
30	gi|154697112|gb|EDN96850.1|	71	49311	3 (3)	2 (2)	0.14	hypothetical protein SS1G_01776 [Sclerotinia sclerotiorum 1980 UF-70]
31	gi|347831150|emb|CCD46847.1|	67	41337	1 (1)	1 (1)	0.08	hypothetical protein BofuT4_P115530.1 [Botrytis cinerea T4]
32	gi|154698335|gb|EDN98073.1|	63	31996	3 (2)	2 (2)	0.22	hypothetical protein SS1G_12930 [Sclerotinia sclerotiorum 1980 UF-70]
33	gi|347841076|emb|CCD55648.1|	61	61015	3 (2)	1 (1)	0.05	similar to cellobiose dehydrogenase [Botrytis cinerea T4]
34	gi|154700524|gb|EDO00263.1|	60	32906	6 (3)	3 (1)	0.1	hypothetical protein SS1G_14133 [Sclerotinia sclerotiorum 1980 UF-70]
35	gi|347836311|emb|CCD50883.1|	56	94046	7 (3)	5 (3)	0.11	glycoside hydrolase family 3 protein [Botrytis cinerea T4]
36	gi|154696502|gb|EDN96240.1|	54	17311	10 (7)	2 (1)	0.2	predicted protein [Sclerotinia sclerotiorum 1980 UF-70]
37	gi|154691568|gb|EDN91306.1|	53	31398	1 (1)	1 (1)	0.11	hypothetical protein SS1G_00709 [Sclerotinia sclerotiorum 1980 UF-70]
38	gi|347838742|emb|CCD53314.1|	52	27295	7 (5)	2 (1)	0.12	hypothetical protein BofuT4_P123330.1 [Botrytis cinerea T4]
39	gi|154698875|gb|EDN98613.1|	48	60572	2 (1)	2 (1)	0.05	hypothetical protein SS1G_13472 [Sclerotinia sclerotiorum 1980 UF-70]
40	gi|347827005|emb|CCD42702.1|	47	66587	2 (2)	2 (2)	0.1	hypothetical protein BofuT4_P073140.1 [Botrytis cinerea T4]
41	gi|507414638|emb|CCD56877.2|	46	43095	3 (1)	2 (1)	0.08	carbohydrate-Binding Module family 20 protein [Botrytis cinerea T4]
42	gi|154702896|gb|EDO02635.1|	44	66133	9 (3)	4 (3)	0.16	laccase precursor [Sclerotinia sclerotiorum 1980 UF-70]
43	gi|347827354|emb|CCD43051.1|	43	46590	8 (1)	6 (1)	0.07	similar to phosphatidylserine decarboxylase [Botrytis cinerea T4]
44	gi|1095454060|gb|APA11018.1|	42	42363	2 (1)	1 (1)	0.08	hypothetical protein sscle_07g057880 [Sclerotinia sclerotiorum 1980 UF-70]
45	gi|1095457170|gb|APA14123.1|	41	24866	4 (1)	3 (1)	0.13	hypothetical protein sscle_12g088930 [Sclerotinia sclerotiorum 1980 UF-70]
46	gi|347838722|emb|CCD53294.1|	40	21674	2 (2)	1 (1)	0.16	hypothetical protein BofuT4_P123130.1 [Botrytis cinerea T4]
47	gi|154693234|gb|EDN92972.1|	40	44896	1 (1)	1 (1)	0.07	hypothetical protein SS1G_08837 [Sclerotinia sclerotiorum 1980 UF-70]
48	gi|154703307|gb|EDO03046.1|	39	141121	8 (3)	5 (1)	0.02	hypothetical protein SS1G_05524 [Sclerotinia sclerotiorum 1980 UF-70]
49	gi|154691708|gb|EDN91446.1|	38	16672	2 (2)	1 (1)	0.2	hypothetical protein SS1G_00849 [Sclerotinia sclerotiorum 1980 UF-70]
50	gi|154693514|gb|EDN93252.1|	38	33973	1 (1)	1 (1)	0.1	hypothetical protein SS1G_09118 [Sclerotinia sclerotiorum 1980 UF-70]
51	gi|347830059|emb|CCD45756.1|	38	39845	2 (2)	1 (1)	0.08	glycoside hydrolase family 28 protein [Botrytis cinerea T4]
52	gi|347837081|emb|CCD51653.1|	37	134855	3 (1)	3 (1)	0.02	similar to ubiquitin-protein ligase [Botrytis cinerea T4]
53	gi|154693707|gb|EDN93445.1|	37	78216	2 (1)	2 (1)	0.04	hypothetical protein SS1G_09311 [Sclerotinia sclerotiorum 1980 UF-70]
54	gi|154691632|gb|EDN91370.1|	36	190114	6 (1)	4 (1)	0.02	hypothetical protein SS1G_00773 [Sclerotinia sclerotiorum 1980 UF-70]
55	gi|154703678|gb|EDO03417.1|	36	89774	4 (1)	1 (1)	0.04	hypothetical protein SS1G_05898 [Sclerotinia sclerotiorum 1980 UF-70]
56	gi|347830591|emb|CCD46288.1|	35	119114	8 (1)	7 (1)	0.03	similar to calcium-transporting P-type ATPase [Botrytis cinerea T4]
57	gi|347836319|emb|CCD50891.1|	35	95468	3 (1)	2 (1)	0.03	glycoside hydrolase family 3 protein [Botrytis cinerea T4]
58	gi|154703202|gb|EDO02941.1|	34	10468	2 (1)	1 (1)	0.33	hypothetical protein SS1G_05418 [Sclerotinia sclerotiorum 1980 UF-70]
59	gi|154693400|gb|EDN93138.1|	33	7259	3 (1)	1 (1)	0.49	predicted protein [Sclerotinia sclerotiorum 1980 UF-70]
60	gi|347826976|emb|CCD42673.1|	32	49814	3 (1)	2 (1)	0.07	hypothetical protein BofuT4_P074750.1 [Botrytis cinerea T4]
61	gi|347842042|emb|CCD56614.1|	32	61143	2 (1)	2 (1)	0.05	similar to MFS multidrug transporter [Botrytis cinerea T4]
62	gi|154692782|gb|EDN92520.1|	32	44011	7 (1)	4 (1)	0.08	hypothetical protein SS1G_08383 [Sclerotinia sclerotiorum 1980 UF-70]
63	gi|347828896|emb|CCD44593.1|	32	33119	2 (1)	2 (1)	0.1	hypothetical protein BofuT4_P054940.1 [Botrytis cinerea T4]
64	gi|347835016|emb|CCD49588.1|	32	93774	39 (1)	4 (1)	0.03	similar to leucine rich repeat domain-containing protein [Botrytis cinerea T4]
65	gi|154705300|gb|EDO05039.1|	31	34691	4 (1)	3 (1)	0.1	hypothetical protein SS1G_07524 [Sclerotinia sclerotiorum 1980 UF-70]
66	gi|347836616|emb|CCD51188.1|	31	96613	3 (1)	2 (1)	0.03	similar to plasma membrane ATPase [Botrytis cinerea T4]
67	gi|347839226|emb|CCD53798.1|	30	115437	4 (1)	3 (1)	0.03	similar to copper radical oxidase [Botrytis cinerea T4]
68	gi|154693787|gb|EDN93525.1|	30	42557	4 (1)	2 (1)	0.08	hypothetical protein SS1G_09392 [Sclerotinia sclerotiorum 1980 UF-70]
69	gi|154699709|gb|EDN99447.1|	30	94157	4 (1)	2 (1)	0.03	hypothetical protein SS1G_02301 [Sclerotinia sclerotiorum 1980 UF-70]
70	gi|347826739|emb|CCD42436.1|	30	131413	2 (1)	2 (1)	0.02	similar to nuclear cohesin complex subunit (Psc3) [Botrytis cinerea T4]
71	gi|154702642|gb|EDO02381.1|	30	14994	1 (1)	1 (1)	0.23	hypothetical protein SS1G_04857 [Sclerotinia sclerotiorum 1980 UF-70]
72	gi|347841454|emb|CCD56026.1|	29	88988	9 (1)	7 (1)	0.04	hypothetical protein BofuT4_P151580.1 [Botrytis cinerea T4]
73	gi|347835919|emb|CCD50491.1|	29	59424	5 (2)	3 (1)	0.06	similar to myo-inositol-1-phosphate synthase [Botrytis cinerea T4]
74	gi|154695368|gb|EDN95106.1|	29	58550	7 (1)	1 (1)	0.06	hypothetical protein SS1G_10981 [Sclerotinia sclerotiorum 1980 UF-70]
75	gi|154693995|gb|EDN93733.1|	28	41581	5 (2)	2 (1)	0.08	predicted protein [Sclerotinia sclerotiorum 1980 UF-70]
76	gi|347441989|emb|CCD34910.1|	28	41026	6 (1)	2 (1)	0.08	hypothetical protein BofuT4_P086140.1 [Botrytis cinerea T4]
77	gi|347827155|emb|CCD42852.1|	28	44964	3 (1)	2 (1)	0.07	hypothetical protein BofuT4_P071480.1 [Botrytis cinerea T4]
78	gi|154697145|gb|EDN96883.1|	28	51236	3 (1)	1 (1)	0.06	hypothetical protein SS1G_01811 [Sclerotinia sclerotiorum 1980 UF-70]
79	gi|154696763|gb|EDN96501.1|	28	40222	2 (1)	1 (1)	0.08	hypothetical protein SS1G_01427 [Sclerotinia sclerotiorum 1980 UF-70]
80	gi|154696419|gb|EDN96157.1|	27	78216	10 (2)	7 (2)	0.09	hypothetical protein SS1G_01081 [Sclerotinia sclerotiorum 1980 UF-70]
81	gi|154701069|gb|EDO00808.1|	27	55574	2 (2)	1 (1)	0.06	serine protease [Sclerotinia sclerotiorum 1980 UF-70]
82	gi|347829529|emb|CCD45226.1|	27	57666	2 (1)	2 (1)	0.06	similar to CHL4 family chromosome segregation protein [Botrytis cinerea T4]
83	gi|154698344|gb|EDN98082.1|	27	65158	4 (1)	4 (1)	0.05	hypothetical protein SS1G_12939 [Sclerotinia sclerotiorum 1980 UF-70]
84	gi|154693043|gb|EDN92781.1|	26	52373	2 (1)	1 (1)	0.06	hypothetical protein SS1G_08645 [Sclerotinia sclerotiorum 1980 UF-70]
85	gi|154693434|gb|EDN93172.1|	26	48163	3 (1)	2 (1)	0.07	formate dehydrogenase [Sclerotinia sclerotiorum 1980 UF-70]
86	gi|154694870|gb|EDN94608.1|	26	38128	2 (1)	1 (1)	0.09	hypothetical protein SS1G_10482 [Sclerotinia sclerotiorum 1980 UF-70]
87	gi|347830192|emb|CCD45889.1|	25	59101	4 (1)	3 (1)	0.06	glycoside hydrolase family 27 protein [Botrytis cinerea T4]
88	gi|347837155|emb|CCD51727.1|	25	54711	2 (1)	1 (1)	0.06	similar to MFS multidrug transporter [Botrytis cinerea T4]
89	gi|347835242|emb|CCD49814.1|	25	58496	2 (1)	1 (1)	0.06	hypothetical protein BofuT4_P095220.1 [Botrytis cinerea T4]
90	gi|154695175|gb|EDN94913.1|	25	112161	3 (1)	3 (1)	0.03	hypothetical protein SS1G_10788 [Sclerotinia sclerotiorum 1980 UF-70]
91	gi|347828924|emb|CCD44621.1|	25	140173	7 (1)	5 (1)	0.02	hypothetical protein BofuT4_P055220.1 [Botrytis cinerea T4]
92	gi|154697379|gb|EDN97117.1|	25	9864	6 (2)	3 (1)	0.35	hypothetical protein SS1G_02045 [Sclerotinia sclerotiorum 1980 UF-70]
93	gi|154701688|gb|EDO01427.1|	24	78212	8 (1)	3 (1)	0.04	predicted protein [Sclerotinia sclerotiorum 1980 UF-70]
94	gi|154693594|gb|EDN93332.1|	24	13747	1 (1)	1 (1)	0.25	predicted protein [Sclerotinia sclerotiorum 1980 UF-70]
95	gi|205829274|sp|A6S9N4.1|PAN1_BOTFB	23	155861	10 (1)	4 (1)	0.02	RecName: Full=Actin cytoskeleton-regulatory complex protein pan1
96	gi|8515841|gb|AAF76202.1|AF271387_1	23	45417	4 (2)	3 (2)	0.15	aspartyl protease [Sclerotinia sclerotiorum]
97	gi|347837413|emb|CCD51985.1|	23	74020	3 (1)	2 (1)	0.04	hypothetical protein BofuT4_P081440.1 [Botrytis cinerea T4]
98	gi|154701812|gb|EDO01551.1|	22	14598	3 (1)	1 (1)	0.23	hypothetical protein SS1G_04026 [Sclerotinia sclerotiorum 1980 UF-70]
99	gi|189082538|sp|A6RIS1.2|MPH1_BOTFB	22	137188	4 (1)	4 (1)	0.02	RecName: Full=ATP-dependent DNA helicase MPH1; AltName: Full=FANCM-like protein 1
100	gi|154702860|gb|EDO02599.1|	22	6219	4 (1)	2 (1)	0.58	predicted protein [Sclerotinia sclerotiorum 1980 UF-70]
101	gi|347830803|emb|CCD46500.1|	22	47463	3 (1)	2 (1)	0.07	similar to transcription factor Zn, C2H2 [Botrytis cinerea T4]
102	gi|154699920|gb|EDN99658.1|	22	17208	3 (1)	2 (1)	0.2	hypothetical protein SS1G_02516 [Sclerotinia sclerotiorum 1980 UF-70]
103	gi|347839278|emb|CCD53850.1|	21	39820	4 (1)	1 (1)	0.08	similar to aspartic protease precursor (secreted protein) [Botrytis cinerea T4]
104	gi|1095450321|gb|APA07284.1|	21	42432	7 (1)	4 (1)	0.08	hypothetical protein sscle_02g020540 [Sclerotinia sclerotiorum 1980 UF-70]
105	gi|347829515|emb|CCD45212.1|	19	135275	8 (1)	4 (1)	0.02	similar to serine/threonine-protein kinase ssp1 [Botrytis cinerea T4]
106	gi|154701425|gb|EDO01164.1|	19	7646	4 (1)	1 (1)	0.46	predicted protein [Sclerotinia sclerotiorum 1980 UF-70]
107	gi|347840830|emb|CCD55402.1|	19	34166	1 (1)	1 (1)	0.1	similar to NADH-cytochrome b5 reductase [Botrytis cinerea T4]
108	gi|1095450298|gb|APA07261.1|	18	87266	9 (1)	6 (1)	0.04	hypothetical protein sscle_02g020310 [Sclerotinia sclerotiorum 1980 UF-70]
109	gi|154703296|gb|EDO03035.1|	18	69187	4 (1)	2 (1)	0.05	hypothetical protein SS1G_05513 [Sclerotinia sclerotiorum 1980 UF-70]
110	gi|347441684|emb|CCD34605.1|	18	84600	4 (1)	3 (1)	0.04	similar to N-alpha-acetyltransferase 15 [Botrytis cinerea T4]
111	gi|347831843|emb|CCD47540.1|	18	122530	7 (1)	4 (1)	0.03	similar to NRPS-like enzyme [Botrytis cinerea T4]
112	gi|154695791|gb|EDN95529.1|	17	36549	2 (1)	2 (1)	0.09	hypothetical protein SS1G_11407 [Sclerotinia sclerotiorum 1980 UF-70]
113	gi|154699123|gb|EDN98861.1|	16	55455	3 (1)	1 (1)	0.06	hypothetical protein SS1G_13720 [Sclerotinia sclerotiorum 1980 UF-70]
114	gi|347836371|emb|CCD50943.1|	16	78508	26 (1)	3 (1)	0.04	hypothetical protein BofuT4_P022110.1 [Botrytis cinerea T4]
115	gi|154697025|gb|EDN96763.1|	16	33414	4 (1)	4 (1)	0.1	hypothetical protein SS1G_01689 [Sclerotinia sclerotiorum 1980 UF-70]
116	gi|347842220|emb|CCD56792.1|	16	42864	2 (1)	2 (1)	0.08	similar to carboxy-cis,cis-muconate cyclase [Botrytis cinerea T4]
117	gi|154693945|gb|EDN93683.1|	16	171102	10 (1)	4 (1)	0.02	hypothetical protein SS1G_09550 [Sclerotinia sclerotiorum 1980 UF-70]
118	gi|347827291|emb|CCD42988.1|	15	36355	3 (1)	1 (1)	0.09	hypothetical protein BofuT4_P070640.1 [Botrytis cinerea T4]
119	gi|347836979|emb|CCD51551.1|	15	43057	8 (1)	3 (1)	0.08	hypothetical protein BofuT4_P018570.1 [Botrytis cinerea T4]
120	gi|347839918|emb|CCD54490.1|	15	63394	6 (1)	1 (1)	0.05	similar to fatty acid desaturase [Botrytis cinerea T4]
121	gi|154702172|gb|EDO01911.1|	15	4498	2 (1)	1 (1)	0.81	predicted protein [Sclerotinia sclerotiorum 1980 UF-70]
122	gi|154703482|gb|EDO03221.1|	15	86629	6 (1)	3 (1)	0.04	hypothetical protein SS1G_05701 [Sclerotinia sclerotiorum 1980 UF-70]
